# Supplementary material for: Molecular Characterization of Muellerian Tumors of the Urinary Tract
Source: Genes (Basel). 2021 Jun 7;12(6):880. doi: 10.3390/genes12060880 (PMC8228991; doi:10.3390/genes12060880)
Supplement: Supplementary file 1 [file genes-12-00880-s001.zip]

Archive with 1 entries (1 files):
- genes-1228789-supplementary.xlsx
