# Supplementary material for: Molecular Characterization of Muellerian Tumors of the Urinary Tract
Source: Genes (Basel). 2021 Jun 7;12(6):880. doi: 10.3390/genes12060880 (PMC8228991; doi:10.3390/genes12060880)
Supplement: Supplementary file 1 [file genes-12-00880-s001.zip › genes-1228789-supplementary.xlsx]

## Sheet: Mutations
Table S1: Mutations detected by NGS in the Muellerian tumors of the urinary tract cohort
No	Patient	Gene	HGNC no1	LRG no2	RefSeq transcript3	Exon	Allel frequency	Coverage	cDNA level**	Protein level**	COSMIC ID4	dbSNP rs ID5	GnomAD Count6	ClinVar Variation ID7	ClinVar Interpretation7	OncoKB Interpretation8
1	MT-1	RAD51D	9823	LRG_516	NM_001142571.2	5	0.5	817/1627	c.472A>G	p.Asn158Asp	-	rs141690729	0.00001315	182858	Uncertain significance​	-
2	MT-1	TP53	11998	LRG_321	NM_000546.6	8	0.15	1088/7476	c.817C>T	p.Arg273Cys	COSM10659	rs121913343	0 0.000	43594	Pathogenic/Likely pathogenic​	Likely Oncogenic/ Likely Loss of function
3	MT-2*	AR	644	LRG_1406	NM_000044.6	1	0.3	1373/4623	c.53C>G	p.Thr18Ser	-	-	0.000009067	-	-	-
4	MT-2*	CTNNB1	2514	LRG_1108	NM_001904.4	3	0.34	2122/6225	c.101G>T	p.Gly34Val	COSM5670	rs28931589	-	17582	Conflicting interpretations of pathogenicity​	Likely Oncogenic/ Gain of function
5	MT-2*	PIK3CA	8975	LRG_310	NM_006218.4	21	0.31	2202/7025	c.3140A>G	p.His1047Arg	COSM775	rs121913279	-	13652	Pathogenic​	Oncogenic/ Gain of function
6	MT-3	ATM	795	LRG_135	NM_000051.4	10	0.54	2854/5260	c.1319C>T	p.Ser440Phe	-	rs773895161	0.000006620	230690	Uncertain significance​	-
7	MT-3	PIK3CA	8975	LRG_310	NM_006218.4	21	0.45	5486/12119	c.3140A>T	p.His1047Leu	COSM776	rs121913279	-	13653	Pathogenic​	Oncogenic/ Gain of function
8	MT-4	ARID1A	11110	LRG_875	NM_006015.6	1	0.27	334/1256	c.782C>A	p.Ser261*	COSM6957767	rs867647567	-	-	-	Truncating Mutations: Likely Oncogenic/Likely Loss of function
9	MT-4	ATM	795	LRG_135	NM_000051.4	29	0.16	1013/6212	c.4375G>A	p.Gly1459Arg	COSM5413304	rs145667735	0.0001183	127387	Uncertain significance​	-
10	MT-4	MLH1	7127	LRG_216	NM_000249.4	11	0.59	1464/2481	c.945C>G	p.His315Gln	-	rs587779959	0.00003285	127623	Uncertain significance​	-
11	MT-4	RAD51C	9820	LRG_314	NM_058216.3	2	0.48	1379/2865	c.226G>C	p.Ala76Pro	-	rs1598455619	-	820992	Uncertain significance​	-
12	MT-5	ARID1A	11110	LRG_875	NM_006015.6	20	0.16	2873/17892	c.6601dupG	p.Asp2201Glyfs*24	-	-	-	-	-	Truncating Mutations: Likely Oncogenic/Likely Loss of function
13	MT-5	CDKN2A	1787	LRG_11	NM_001195132.1	2	0.49	561/1135	c.293A>C	p.His98Pro	COSM87427	-	-	-	-	-
14	MT-5	MYCN	7559	-	NM_005378.6	3	0.1	33/329	c.1304C>T	p.Ala435Val	COSM4828765	-	-	-	-	-
15	MT-6	ARID1A	11110	LRG_875	NM_006015.6	1	0.34	574/1696	c.1001C>A	p.Ser334*	COSM6983737	-	-	-	-	Truncating Mutations: Likely Oncogenic/Likely Loss of function
16	MT-6	CCND1	1582	LRG_990	NM_053056.3	1	0.47	1919/4044	c.181G>A	p.Ala61Thr	-	-	-	-	-	-
17	MT-6	GNAQ	4390	LRG_1110	NM_002072.5	2	0.31	1647/5258	c.250T>G	p.Phe84Val	-	-	-	-	-	-
18	MT-6	RAD51D	9823	LRG_516	NM_001142571.2	10	0.49	5600/11511	c.992T>A	p.Ile331Asn	-	rs145309168	0.0002300	127896	Conflicting interpretations of pathogenicity​	-
19	MT-6	FANCA	3582	LRG_495	NM_000135.4	2	0.42	1599/3790	c.87G>T	p.Arg29Ser	-	rs760787108	-	-	-	-
20	MT-7	ARID1A	11110	LRG_875	NM_006015.6	1	0.13	317/2405	c.542_548delTGGCAGC	p.Leu181Argfs*49	-	-	-	-	-	Truncating Mutations: Likely Oncogenic/Likely Loss of function
21	MT-7	MSH6	7329	LRG_219	NM_000179.3	6	0.41	2245/5526	c.3503C>T	p.Thr1168Ile	COSM6475226	-	-	-	-	-
22	MT-8	TSC2	12363	LRG_487	NM_000548.5	27	0.47	4661/9847	c.3056A>C	p.His1019Pro	-	rs1555510317	-	486706	Uncertain significance​	-
23	MT-8	FANCA	3582	LRG_495	NM_000135.4	26	0.29	4598/15801	c.2390C>T	p.Ala797Val	COSM8991177	rs138248569	0.0002366	526333	Uncertain significance​	-
24	MT-8	AKT1	391	LRG_721	NM_005163.2	11	0.5	6824/13783	c.1088T>C	p.Met363Thr	-	-	0.000006572	-	-	-
25	MT-9	POLE	9177	LRG_789	NM_006231.4	39	0.39	3749/9714	c.5339C>G	p.Ala1780Gly	-	rs1024088828	0.00002628	405792	Uncertain significance​	-
26	MT-9	NOTCH3	7883	-	NM_000435.3	6	0.5	3101/6195	c.1024A>G	p.Met342Val	-	rs373870097	0.00003284	-	-	-
27	MT-10	TSC2	12363	LRG_487	NM_000548.5	35	0.51	2632/5190	c.4522_4524delCCC	p.Pro1508del	-	-	-	-	-	-
28	MT-10	ARID1A	11110	LRG_875	NM_006015.6	20	0.47	4858/10369	c.5335G>T	p.Glu1779*	-	-	-	-	-	Truncating Mutations: Likely Oncogenic/Likely Loss of function
29	MT-10	ARID1A	11110	LRG_875	NM_006015.6	20	0.32	830/2606	c.6147G>A	p.Trp2049*	-	rs1438682184	-	-	-	Truncating Mutations: Likely Oncogenic/Likely Loss of function
30	MT-11	FANCI	25568	LRG_500	NM_001113378.2	21	0.13	1023/7961	c.2138T>A	p.Met713Lys	-	-	-	-	-	-
31	MT-11	SMARCA4	11100	LRG_878	NM_003072.5	26	0.28	2618/9251	c.3727C>T	p.Arg1243Trp	COSM255312	-	-	-	-	-
32	MT-11	MYCN	7559	-	NM_005378.6	3	0.36	2402/6606	c.1312C>T	p.His438Tyr	-	-	-	-	-	-
*endometrioid adenocarcinoma
** according to HGVS sequence variant nomenclature (https://varnomen.hgvs.org/; Apr 15, 2021)
HGNC no1: Hugo Gene Nomenclature Committee (https://www.genenames.org/; Apr 15, 2021)
LRG no2: Locus Reference Genomic (https://www.lrg-sequence.org/; Apr 15, 2021)
RefSeq transcript3: the respective RefSeq transcript number (according to the current reference genome hg38) is shown (https://www.ncbi.nlm.nih.gov/nuccore/; Apr 15, 2021)
COSMIC ID4: COSMIC v92 (https://cancer.sanger.ac.uk/cosmic; Apr 15, 2021)
dbSNP rs ID5: dbSNP v154 (https://www.ncbi.nlm.nih.gov/snp; Apr 15, 2021)
GnomAD Count6: v3.1.1 (https://gnomad.broadinstitute.org/; Apr 15, 2021)
ClinVar Variation ID/Interpretation7: ClinVar (https://www.ncbi.nlm.nih.gov/clinvar/; Apr 15, 2021)
OncoKB Interpretation8: OncoKB (https://www.oncokb.org/; Apr 15, 2021)

## Sheet: CNVs
Table S2: Copy number variations (CNVs) detected by NGS in the Muellerian tumors of the urinary tract cohort
No	Patient	Gene	HGNC no1	LRG no2	CNV type
1	MT-1	-	-	-	-
2	MT-2*	NTRK1	8031	LRG_261	High level amplification
3	MT-2*	DDR2	2731	LRG_1390	High level amplification
4	MT-3	FGFR1	3688	LRG_993	High level amplification
5	MT-4	-		-	-
6	MT-5	CDK6	1777	LRG_991	High level amplification
7	MT-6	-	-	-	-
8	MT-7	FANCD2	3585	LRG_306	High level amplification
9	MT-7	PPARG	9236	-	High level amplification
10	MT-7	MET	7029	LRG_662	High level amplification‡
11	MT-7	NBN	7652	LRG_158	High level amplification
12	MT-8	FGFR1	3688	LRG_993	High level amplification
13	MT-8	CDK12	24224	LRG_1413	High level amplification
14	MT-8	ERBB2†	3430	LRG_724	High level amplification†
15	MT-9	-	-	-	-
16	MT-10	ERBB3	3431	LRG_996	High level amplification
17	MT-11	NF1	7765	LRG_214	High level amplification
*endometrioid adenocarcinoma
† ERBB2 amplification was confirmed by FISH analysis
‡ MET-FISH revealed a polysomy
HGNC no1: Hugo Gene Nomenclature Committee (https://www.genenames.org/; Apr 15, 2021)
LRG no2: Locus Reference Genomic (https://www.lrg-sequence.org/; Apr 15, 2021)

## Sheet: Fusion
Table S3: Details on RSPO2-Fusion/Microdeletion
Target ID	Target Number	Gene A	Gene B	Transcript ID A	Transcript ID B	Exon A	Exon B	Breakpoint A	Breakpoint B	Supporting Reads	Score
T00877	1	EIF3E*	RSPO2	ENST00000220849*	ENST00000276659	1*	2	chr8:109141374	chr8:109095035	16750	675.954
* annotation according the software output, however the breakpoint lies in fact between the two genes, transcript annoation according Ensembl database (https://www.ensembl.org/info/genome/genebuild/index.html; Apr 15, 2021, breakpoints according reference genome GRCh37/hg19)
